# Supplementary material for: Efficiency of antioxidant Avenanthramide-C on high-dose methotrexate-induced ototoxicity in mice
Source: PLoS One. 2022 Mar 30;17(3):e0266108. doi: 10.1371/journal.pone.0266108 (PMC8967015; doi:10.1371/journal.pone.0266108)
Supplement: S1 Fig — (XLSX) [file pone.0266108.s001.xlsx]

## Sheet: Serum.
	Methotrexate detection in mouse serum by LC-MS
	Samples	Exp1	Exp2	Exp3
	Control	0	0	0
	MTX 30 min	1488.85	1492.97	1489
	MTX 1 hr	512	517	520
	MTX 2 hrs	196	190	187
	MTX 3 hrs	86	87.95	85
	MTX 6 hrs	47	48.8	50
	MTX 8 hrs	12	13	10

## Sheet: Perilymph 
	Methotrexate detection in mouse perilymph by LC-MS
	Samples	Exp1	Exp2	Exp3
	Control	0	0	0
	MTX 1 hr	96	90	95.5
	MTX 2 hr	35.92	44.1	37.96
	MTX 3 hr	15.5	26.4	16.2
