# Supplementary material for: Efficiency of antioxidant Avenanthramide-C on high-dose methotrexate-induced ototoxicity in mice
Source: PLoS One. 2022 Mar 30;17(3):e0266108. doi: 10.1371/journal.pone.0266108 (PMC8967015; doi:10.1371/journal.pone.0266108)
Supplement: S2 Fig — (XLSX) [file pone.0266108.s002.xlsx]

## Sheet: Wave1 data
		Wave I at 90 dB_Click
								Wave I amplitude at 90 dB_Click
			Control		MTX
			nVolts	ms	nVolts			Control	MTX	FA+MTX	AVNC+MTX	AVNC+FA+MTX
		1	711.609	2.7	12.299			1213.53	38.71	1090.3	1522.27	1358.87
		2	1027.69	2.65	1.762			1179.87	45.71	967.94	1567.14	1294.08
		3	1860.21	2.66	8.756			1216.7	16.17	1027.89	1583.2	1396.02
		4	681.001	2.66	820.737			1155.63	36.08	1007.89	1456.84	1266.5
		5	707.029	2.62	929.816			1166.59	20.06	896.4	1595.75	1384.55
		6	250.645	2.54	1131.21			1168.03	27.8	1106.61	1447.95	1291.2
		7	707.029	2.62	447			1150.14	36.9	852.17	1469.68	1394.31
		8	250.645	2.55	131.349
