# Supplementary material for: Efficiency of antioxidant Avenanthramide-C on high-dose methotrexate-induced ototoxicity in mice
Source: PLoS One. 2022 Mar 30;17(3):e0266108. doi: 10.1371/journal.pone.0266108 (PMC8967015; doi:10.1371/journal.pone.0266108)
Supplement: S3 Fig — (XLSX) [file pone.0266108.s003.xlsx]

## Sheet: MTX Manuscript2021
		Samples	Click	8 kHz	16 kHz	24 kHz	32kHz
		Control1	25	20	25	35	40
		Control2	20	20	20	25	20
		Control3	20	20	20	30	30
		Control4	25	20	30	30	35
		Control5	20	25	20	20	20
		Control6	25	25	25	30	30
		Control7	20	25	20	20	20
		MTX1	55	60	50	60	85
		MTX2	80	85	90	95	100
		MTX3	65	75	85	90	100
		MTX4	65	60	60	70	80
		MTX5	50	70	70	90	95
		MTX6	60	55	80	95	100
		MTX7	80	80	85	90	90
		FA+MTX1	30	30	40	30	40
		FA+MTX2	30	30	30	45	50
		FA+MTX3	25	20	30	35	40
		FA+MTX4	25	35	35	40	45
		FA+MTX5	25	35	35	45	45
		FA+MTX6	35	35	30	40	55
		FA+MTX7	25	25	35	40	45
		AVNC+MTX1	20	20	20	20	25
		AVNC+MTX2	20	20	20	20	20
		AVNC+MTX3	25	20	25	35	50
		AVNC+MTX4	20	20	20	20	20
		AVNC+MTX5	20	20	20	45	35
		AVNC+MTX6	25	20	20	20	25
		AVNC+MTX7	20	20	20	20	20
		AVNC+FA+MTX1	25	20	20	20	40
		AVNC+FA+MTX2	20	20	20	45	50
		AVNC+FA+MTX3	25	20	25	30	40
		AVNC+FA+MTX4	20	20	20	20	20
		AVNC+FA+MTX5	25	20	25	30	35
		AVNC+FA+MTX6	25	25	20	25	25
		AVNC+FA+MTX7	25	20	30	35	30
