# Supplementary material for: Efficiency of antioxidant Avenanthramide-C on high-dose methotrexate-induced ototoxicity in mice
Source: PLoS One. 2022 Mar 30;17(3):e0266108. doi: 10.1371/journal.pone.0266108 (PMC8967015; doi:10.1371/journal.pone.0266108)
Supplement: S4 Fig — (XLSX) [file pone.0266108.s004.xlsx]

## Sheet: OHCS Counting
	OHCs Counting/100 µm
	Samples	Base	Mid	Apex		Samples	Base	Mid	Apex		Samples	Base	Mid	Apex		Samples	Base	Mid	Apex		Samples	Base	Mid	Apex
	Control1	42	41	38		MTX1	8	12	22		FA+ MTX1	35	38	34		AVNC+MTX1	49	46	52		A+F+M1	46	49	49
	Control2	42	38	39		MTX2	13	14	16		FA+ MTX2	38	45	41		AVNC+MTX2	48	52	55		A+F+M2	48	47	45
	Control3	46	48	51		MTX3	25	26	24		FA+ MTX3	38	39	42		AVNC+MTX3	49	49	50		A+F+M3	39	43	41
	Control4	46	48	45		MTX4	17	22	21		FA+ MTX4	35	31	30		AVNC+MTX4	49	50	47		A+F+M4	44	45	45
	Control5	46	45	48		MTX5	10	20	15		FA+ MTX5	39	44	52		AVNC+MTX5	47	48	51		A+F+M5	40	41	45
	Control6	40	38	39		MTX6	15	18	25		FA+ MTX6	40	38	38		AVNC+MTX6	47	50	49		A+F+M6	40	39	38
	Control7	44	41	42		MTX7	10	20	20		FA+ MTX7	41	38	43		AVNC+MTX7	54	50	50		A+F+M7	39	36	38
