# Supplementary material for: Efficiency of antioxidant Avenanthramide-C on high-dose methotrexate-induced ototoxicity in mice
Source: PLoS One. 2022 Mar 30;17(3):e0266108. doi: 10.1371/journal.pone.0266108 (PMC8967015; doi:10.1371/journal.pone.0266108)
Supplement: S5 Fig — (XLSX) [file pone.0266108.s005.xlsx]

## Sheet: Counting synaptic ribbons
	Synaptic ribbon Counting
	Control	Exp1	Exp2	Exp3	Exp4	Exp5	Exp6	Exp7		Average
	Apex	13	14	12	11	12	13	14
	Mid	10	12	10	10	11	12	13		Synaptic ribbons per IHC	Apex	Mid	Base
	Base	11	12	10	10	11	12	12		Control	12.7143	11.1429	11.1429
										MTX	5.85714	4.85714	3.85714
	MTX	Exp1	Exp2	Exp3	Exp4	Exp5	Exp6	Exp7		FA+MTX	12.4286	11.2857	11.1429
	Apex	6	7	5	6	7	5	5		AVNC+MTX	13.5714	13	13
	Mid	5	4	4	5	5	5	6		FA+AVNC+MTX	13	11.8571	12.8571
	Base	5	4	3	4	4	3	4
										Standard Deviation
	FA+MTX	Exp1	Exp2	Exp3	Exp4	Exp5	Exp6	Exp7
	Apex	11	11	14	13	12	14	12		Sapmples	Apex	Mid	Base
	Mid	10	11	10	12	12	12	12		Control	1.1127	1.21499	0.899735
	Base	10	10	11	13	11	12	11		MTX	0.899735	0.690066	0.690066
										FA+MTX	1.27242	0.95119	1.06904
	AVN-C+MTX	Exp1	Exp2	Exp3	Exp4	Exp5	Exp6	Exp7		AVNC+MTX	0.786796	1.41421	0.816497
	Apex	14	13	13	15	13	13	14		FA+AVNC+MTX	1.41421	0.899735	1.34519
	Mid	14	13	10	14	13	13	14
	Base	14	13	12	13	12	13	14		P-value
	AVN-C+FA+MTX	Exp1	Exp2	Exp3	Exp4	Exp5	Exp6	Exp7		Sapmples	Apex	Mid	Base
	Apex	14	15	13	14	12	12	11		Control/MTX	1.30705e-08	2.64906e-08	4.60813e-10
	Mid	11	13	12	13	11	12	11		FA+MTX/MTX	5.42217e-08	2.92189e-09	1.7351e-09
	Base	14	15	12	13	12	11	13		AVNC+MTX/MTX	4.3757e-10	5.49507e-09	1.64319e-11
										FA+AVNC+MTX/MTX	4.8279e-08	7.3112e-10	1.11089e-09
