# Supplementary material for: Efficiency of antioxidant Avenanthramide-C on high-dose methotrexate-induced ototoxicity in mice
Source: PLoS One. 2022 Mar 30;17(3):e0266108. doi: 10.1371/journal.pone.0266108 (PMC8967015; doi:10.1371/journal.pone.0266108)
Supplement: S6 Fig — (XLSX) [file pone.0266108.s006.xlsx]

## Sheet: MTX Only
		MTT_MTX Cell Viability Assay
		Control	0.01 μM	0.05 μM	0.1 μM	0.2 μM	0.4 μM
		0.954	0.8496	0.7704	0.7094	0.6195	0.4835
		0.9401	0.7266	0.7566	0.7147	0.5638	0.4534
		0.9825	0.9372	0.8042	0.7114	0.5587	0.4756
		0.9604	0.8596	0.7754	0.7504	0.5385	0.4535
		0.9341	0.7896	0.7768	0.7343	0.5403	0.4784
		0.9805	0.9222	0.7977	0.7501	0.5507	0.4456
		0.9471	0.7961	0.7816	0.7472	0.5639	0.4607

## Sheet: AVNC+MTX
	HEI-OC1 Cell viability Assessment by MTT
	Control	MTX 0.2µM	AVNC0.01µM+MTX	AVNC0.05µM+MTX	AVNC0.1µM+MTX	AVNC0.5µM+MTX	AVNC1µM+MTX
	0.9608	0.4916	0.6144	0.5973	0.6973	0.7823	0.8229
	0.8651	0.4965	0.6019	0.6791	0.6999	0.7549	0.7033
	0.9099	0.4738	0.5889	0.6297	0.6965	0.6715	0.7838
	0.9405	0.4716	0.6124	0.5773	0.6853	0.7733	0.7967
	0.8943	0.4465	0.6819	0.6991	0.6907	0.7643	0.8807
	0.9109	0.3738	0.5809	0.6307	0.6907	0.6631	0.7129
	0.902	0.3528	0.6022	0.6504	0.6824	0.6538	0.7078

## Sheet: AVNC+FA+MTX
	HEI-OC1 Cell viability Assessment by MTT
	Control	MTX	FA+MTX	AVNC+MTX	AVNC+FA+MTX
	0.8165	0.5366	0.6955	0.782	0.7971
	1.019	0.5846	0.86	0.899	0.932
	0.7992	0.5054	0.5753	0.7375	0.6854
	0.7869	0.4179	0.5584	0.6896	0.7439
	0.8353	0.5118	0.5584	0.8299	0.7516
	1.0549	0.5307	0.4502	0.914	0.7896
	1.0456	0.411	0.5753	0.8442	0.8671
