# Supplementary material for: Efficiency of antioxidant Avenanthramide-C on high-dose methotrexate-induced ototoxicity in mice
Source: PLoS One. 2022 Mar 30;17(3):e0266108. doi: 10.1371/journal.pone.0266108 (PMC8967015; doi:10.1371/journal.pone.0266108)
Supplement: S7 Fig — (XLSX) [file pone.0266108.s007.xlsx]

## Sheet: DCFDA
			DCFDA Staining
			Samples	FACS1	FACS2	FACS3	FACS4	FACS5	FACS6	FACS7
			Control	21	20.43	18.28	12.02	19.94	18.49	18.17
			MTX 0.2 µM	42.03	39.4	41.99	34.93	36.52	43.59	38.59
			FA+MTX	17.98	19.73	16.83	16.43	18.42	19.6	20.01
			AVN-C+MTX	13.95	14.13	12.95	10.01	10.25	14.85	11.03
			AVN-C+FA+MTX	14.03	13.28	11.33	11.08	15.04	14.12	13.09
