# Supplementary material for: Efficiency of antioxidant Avenanthramide-C on high-dose methotrexate-induced ototoxicity in mice
Source: PLoS One. 2022 Mar 30;17(3):e0266108. doi: 10.1371/journal.pone.0266108 (PMC8967015; doi:10.1371/journal.pone.0266108)
Supplement: S8 Fig — (XLSX) [file pone.0266108.s008.xlsx]

## Sheet: Manuscript data
	Exp1=n1							Exp2=n2							Exp3=n3
	Primers	Control	MTX	FA+MTX	AVNC+MTX	AVNC+FA+MTX		Primers	Control	MTX	FA+MTX	AVNC+MTX	AVNC+FA+MTX		Primers	Control	MTX	FA+MTX	AVNC+MTX	AVNC+FA+MTX
	TNF-a1	1	22.94	0.62	0.56	0.47		TNF-a1	1	27.28	0.82	0.4	0.61		TNF-a1	1	31.12	0.74	0.86	0.53
	TNF-a2	1	19.7	1.69	5.17	0.91		TNF-a2	1	33.59	2.57	2.25	0.74		TNF-a2	1	13.09	1.28	3.39	0.66
	TNF-a3	1	26.72	3.23	1.72	5.35		TNF-a3	1	19.97	0.81	0.31	1.44		TNF-a3	1	41.93	10.41	3.48	14.12
	IL-1b--1	1	43.11	9.71	7.16	0.03		IL-1b--1	1	38.05	0.37	0.2	0		IL-1b--1	1	28.84	2.77	1.89	0.21
	IL-1b--2	1	17.88	3.1	3.18	2.04		IL-1b--2	1	27.47	0.41	0.31	0.29		IL-1b--2	1	32.9	6.06	4.44	3.53
	IL-1b--3	1	43.41	9.78	7.62	0.05		IL-1b--3	1	41.07	1.16	0.62	0.13		IL-1b--3	1	27.86	5.21	2.2	0.05
	IL-6--1	1	21.26	3.03	5.46	14.72		IL-6--1	1	35.75	2.35	1.77	5.21		IL-6--1	1	29.04	1.74	1.91	8.63
	IL-6--2	1	41.93	1.65	5.35	7.84		IL-6--2	1	27.67	3.03	4.53	1.59		IL-6--2	1	30.48	5.78	5.82	8.88
	IL-6--3	1	24.25	0.9	1.62	9.06		IL-6--3	1	26.35	0.12	0.08	9.78		IL-6--3	1	26.91	0.58	0.53	0.68
	BAX-1	1	69.55	0.69	1.55	0.86		BAX-1	1	69.55	1.01	7.57	5.5		BAX-1	1	64.45	2.39	5.13	4.14
	BAX-2	1	25.28	6.41	0.14	0.47		BAX-2	1	27.28	1.17	0.1	0.51		BAX-2	1	34.54	6.41	2.06	2.68
	BAX-3	1	37.27	1.13	0.1	0.86		BAX-3	1	24.08	5.58	0.13	1.6		BAX-3	1	41.93	3.76	0.75	1.93
	HRK-1	1	92.41	0.07	0.01	0.02		HRK-1	1	36.76	2.77	1.07	2.71		HRK-1	1	79.43	0.27	0.05	0.06
	HRK-2	1	109.14	4.26	3.18	7.62		HRK-2	1	37.27	0.81	2.99	7.52		HRK-2	1	44.63	1.25	2.39	1.75
	HRK-3	1	37.01	9.19	9.06	8.57		HRK-3	1	127.12	7.16	4	5.7		HRK-3	1	89.26	5.66	2.81	3.76
